# Supplementary material for: Identification of tumor rejection antigens and the immunologic landscape of medulloblastoma
Source: Genome Med. 2024 Aug 19;16:102. doi: 10.1186/s13073-024-01363-y (PMC11331754; doi:10.1186/s13073-024-01363-y)
Supplement: Supplementary file 1 — Additional file 1: This file includes the demographic information of the 170 medulloblastoma patients whose RNAseq data was used in this study. [file 13073_2024_1363_MOESM1_ESM.xlsx]

## Sheet: Table S1
	SUBGROUP
Characteristics	Group3	Group4	SHH	WNT	Overall	P_value
N(%)
N(%)	41 (24.1)	65 (38.2)	46 (27.1)	18 (10.6)	170 (100)	.
donor_diagnosis_icd10
C71	31 (75.6)	50 (76.9)	24 (52.2)	11 (61.1)	116 (68.2)	0.0256
Missing	10 (24.4)	15 (23.1)	22 (47.8)	7 (38.9)	54 (31.8)
donor_relapse_type
Missing	37 (90.2)	58 (89.2)	37 (80.4)	17 (94.4)	149 (87.6)	0.3424
local recurrence	4 (9.8)	7 (10.8)	9 (19.6)	1 (5.6)	21 (12.4)
donor_sex
female	15 (36.6)	21 (32.3)	20 (43.5)	12 (66.7)	68 (40)	0.0611
male	26 (63.4)	44 (67.7)	26 (56.5)	6 (33.3)	102 (60)
D_age_at_Dx
Median (Min, Max)	5 (2, 21)	9 (3, 28)	20 (1, 70)	13 (6, 46)	8.5 (1, 70)	<.0001
mean(sd)	5.7 (3.5)	10.4 (5.7)	18.5 (15.7)	16.2 (10.8)	12.1 (10.8)
disease_status_last_followup
Missing	22 (53.7)	39 (60)	29 (63)	13 (72.2)	103 (60.6)	0.5939
complete remission	8 (19.5)	12 (18.5)	5 (10.9)	2 (11.1)	27 (15.9)
relapse	4 (9.8)	7 (10.8)	9 (19.6)	1 (5.6)	21 (12.4)
stable	7 (17.1)	7 (10.8)	3 (6.5)	2 (11.1)	19 (11.2)
donor_tumour_stage_at_diagnosis
M0	11 (26.8)	18 (27.7)	15 (32.6)	4 (22.2)	48 (28.2)	0.2177
M1	0 (0)	3 (4.6)	1 (2.2)	0 (0)	4 (2.4)
M2	1 (2.4)	1 (1.5)	0 (0)	1 (5.6)	3 (1.8)
M3	8 (19.5)	12 (18.5)	1 (2.2)	1 (5.6)	22 (12.9)
Missing	21 (51.2)	31 (47.7)	29 (63)	12 (66.7)	93 (54.7)
*Note: For group comparisions, P-value for discrete variables,using Pearson chi-square exact test; P-value of numeric variables, using Non-parametric Kruskal_Wallis test
