# Supplementary material for: Identification of tumor rejection antigens and the immunologic landscape of medulloblastoma
Source: Genome Med. 2024 Aug 19;16:102. doi: 10.1186/s13073-024-01363-y (PMC11331754; doi:10.1186/s13073-024-01363-y)
Supplement: Supplementary file 3 — Additional file 3: This file includes the information about all epitopes identified from fusion proteins for each patient. [file 13073_2024_1363_MOESM3_ESM.csv]

PID	HLA	left_gene_name	right_gene_name	transcript_id	Variant_Type	Epitope	chr_left	start_left	stop_left	chr_right	start_right	stop_right
MB296	MHC_Class_I	MNT	PLXDC1	ENST00000174618_ENST00000578808	frameshift_fusion	RARDGHAAR	17	2400640	2401118	17	39063303	39139832
MB5	MHC_Class_I	TMEM244	ARHGAP18	ENST00000368143_ENST00000368149	frameshift_fusion	RVAPSKSQIW	6	129861156	129861547	6	129576132	129642018
MB286	MHC_Class_I	C15orf57	CASC5	ENST00000358005_ENST00000346991	inframe_fusion	YLASLVGFPFL	15	40562772	40565057	15	40654909	40664342
MB286	MHC_Class_I	ADAMTSL3	SH3GL3	ENST00000286744_ENST00000427482	inframe_fusion	FLTYRYDDQV	15	83654086	83704508	15	83586983	83618743
MB286	MHC_Class_I	ADAMTSL3	SH3GL3	ENST00000286744_ENST00000427482	inframe_fusion	YRYDDQLFSEK	15	83654086	83704508	15	83559253	83618743
MB286	MHC_Class_I	SH3GL3	ADAMTSL3	ENST00000563901_ENST00000286744	inframe_fusion	YLQPNPELSTTA	15	83447228	83588771	15	83704389	84039842
MB34	MHC_Class_I	MAPK6	ZNF280D	ENST00000261845_ENST00000559000	frameshift_fusion	TLFADGRTVY	15	52019201	52050137	15	56652811	56890167
MB34	MHC_Class_I	PTPN12	PHTF2	ENST00000248594_ENST00000422959	inframe_fusion	AQKIADGVM	7	77537275	77611046	7	77840221	77957503
MB34	MHC_Class_I	SPSB4	PXYLP1	ENST00000310546_ENST00000514880	frameshift_fusion	YINGLDHAF	3	141051402	141066798	3	141260123	141294906
MB34	MHC_Class_I	ADRBK2	CECR2	ENST00000324198_ENST00000400585	frameshift_fusion	RTFPSGPQF	22	25564849	25565153	22	17537103	17558149
MB237	MHC_Class_I	XRN1	TFDP2	ENST00000264951_ENST00000489671	frameshift_fusion	YSDTHSRSY	3	142347234	142448062	3	141944428	142101841
MB224	MHC_Class_I	NAPA	ZNF541	ENST00000597274_ENST00000391901	inframe_fusion	GLFGVFDKI	19	47503423	47515240	19	47520685	47521377
MB224	MHC_Class_I	NAPA	ZNF541	ENST00000263354_ENST00000391901	frameshift_fusion	MAKNWSGCL	19	47503423	47515240	19	47520685	47521377
MB224	MHC_Class_I	RNF165	SETBP1	ENST00000269439_ENST00000282030	frameshift_fusion	FGSVRNRGL	18	46326809	46334335	18	44949881	45068510
MB71	MHC_Class_I	ARL17A	KANSL1	ENST00000329240_ENST00000574590	frameshift_fusion	IEFVSKQTF	17	46570759	46579722	17	46029916	46094701
MB71	MHC_Class_I	ADAMTSL3	SH3GL3	ENST00000286744_ENST00000427482	inframe_fusion	YRYDDQVEQ	15	83654086	83704508	15	83586983	83618743
MB71	MHC_Class_I	ADAMTSL3	SH3GL3	ENST00000286744_ENST00000427482	inframe_fusion	LTYRYDDQL	15	83654086	83704508	15	83559253	83618743
MB60	MHC_Class_I	PSPC1	ZMYM5	ENST00000338910_ENST00000337963	inframe_fusion	YMENIRHEV	13	19730239	19783019	13	19823482	19835689
MB18	MHC_Class_I	LCLAT1	ERBB4	ENST00000309052_ENST00000342788	inframe_fusion	RLREVCAGTENK	2	30447236	30568176	2	211375717	212124903
MB102	MHC_Class_I	SPSB4	PXYLP1	ENST00000310546_ENST00000286353	frameshift_fusion	HAFPQPLLA	3	141051402	141066798	3	141260123	141294906
MB239	MHC_Class_I	SPSB4	PXYLP1	ENST00000310546_ENST00000514880	frameshift_fusion	YINGLDHAF	3	141051402	141066798	3	141260123	141294906
MB288	MHC_Class_I	PARD3	CUL2	ENST00000340077_ENST00000374748	inframe_fusion	YRKAIAKEM	10	34814876	34815325	10	35008551	35011964
MB288	MHC_Class_I	PARD3	CUL2	ENST00000340077_ENST00000374746	inframe_fusion	IAKEDIDAESSF	10	34814876	34815325	10	35008551	35013800
MB288	MHC_Class_I	PARD3	CUL2	ENST00000340077_ENST00000374746	inframe_fusion	YRKAIAKVI	10	34814876	34815325	10	35008551	35011964
MB131	MHC_Class_I	R3HCC1	LOXL2	ENST00000522012_ENST00000389131	inframe_fusion	GQSVVINPNF	8	23287908	23291533	8	23297189	23298947
MB131	MHC_Class_I	R3HCC1	LOXL2	ENST00000265806_ENST00000389131	frameshift_fusion	LATFSEFQL	8	23287908	23291533	8	23297189	23298947
MB235	MHC_Class_I	PSPC1	ZMYM5	ENST00000338910_ENST00000337963	inframe_fusion	YMENIRHEV	13	19730239	19783019	13	19823482	19835689
MB235	MHC_Class_I	TMEM244	ARHGAP18	ENST00000368143_ENST00000368149	frameshift_fusion	RVAPSKSQIWPV	6	129861156	129861547	6	129576132	129642018
MB235	MHC_Class_I	GATSL2	GTF2I	ENST00000616305_ENST00000573035	inframe_fusion	IVDEEGFLGV	7	74964818	75008064	7	74698961	74760692
MB23	MHC_Class_I	SPSB4	PXYLP1	ENST00000310546_ENST00000514880	frameshift_fusion	GLCEPQPAV	3	141051402	141066798	3	141260123	141294906
MB68	MHC_Class_I	SPSB4	PXYLP1	ENST00000310546_ENST00000514880	frameshift_fusion	AAAGPGCAA	3	141051402	141066798	3	141260123	141294906
MB57	MHC_Class_I	TMEM244	ARHGAP18	ENST00000368143_ENST00000368149	frameshift_fusion	RVAPSKSQIWPV	6	129861156	129861547	6	129576132	129642018
MB136	MHC_Class_I	GPATCH8	B4GALNT2	ENST00000586037_ENST00000504681	inframe_fusion	SMFGSMFLQAV	17	44474829	44503430	17	49141247	49176840
MB136	MHC_Class_I	GPATCH8	B4GALNT2	ENST00000586037_ENST00000393354	frameshift_fusion	GTWHCWIYV	17	44474829	44503430	17	49141247	49176840
MB289	MHC_Class_I	VDAC2	GAA	ENST00000313132_ENST00000390015	inframe_fusion	KTKSCSGVDPAI	10	75210154	75214070	17	80109945	80119879
MB241	MHC_Class_I	ADAMTSL3	SH3GL3	ENST00000286744_ENST00000427482	inframe_fusion	FLTYRYDDQV	15	83654086	83704508	15	83586983	83618743
MB304	MHC_Class_I	WDR43	PLB1	ENST00000407426_ENST00000327757	inframe_fusion	LSTHGISSFSYW	2	28894643	28937994	2	28632036	28643788
MB304	MHC_Class_I	DNAL1	ZNF385D	ENST00000553645_ENST00000281523	inframe_fusion	GLMDPIQKAV	14	73644875	73671597	3	21415071	21564684
MB20	MHC_Class_I	SPSB4	PXYLP1	ENST00000310546_ENST00000514880	frameshift_fusion	GLCEPQPAV	3	141051402	141066798	3	141260123	141294906
MB64	MHC_Class_I	MLLT3	FOCAD	ENST00000380338_ENST00000380249	frameshift_fusion	FPRPKREI	9	20620654	20622543	9	20740236	20995955
MB94	MHC_Class_I	ATXN2	CTDSP2	ENST00000377617_ENST00000398073	inframe_fusion	SSYAKRGLVSK	12	111552280	111599676	12	57819927	57829596
MB94	MHC_Class_I	LRP1	PIP4K2C	ENST00000243077_ENST00000422156	frameshift_fusion	YSDERDCPV	12	57128499	57194503	12	57597958	57603418
MB250	MHC_Class_I	CBFB	PLEKHG4	ENST00000290858_ENST00000563969	inframe_fusion	REAGKMERPL	16	67029116	67036755	16	67277777	67289479
MB250	MHC_Class_I	INHBB	PYGB	ENST00000295228_ENST00000216962	inframe_fusion	LEKGSRRKVVL	2	120346143	120349238	20	25276646	25298014
MB297	MHC_Class_I	SERGEF	TPH1	ENST00000528200_ENST00000250018	inframe_fusion	GLLWLRAMI	11	17878208	18013162	11	18017564	18040788
MB37	MHC_Class_I	SPSB4	PXYLP1	ENST00000310546_ENST00000514880	frameshift_fusion	RYINGLDHAF	3	141051402	141066798	3	141260123	141294906
MB292	MHC_Class_I	ADAMTSL3	SH3GL3	ENST00000286744_ENST00000427482	inframe_fusion	LTYRYDDQLFSEK	15	83654086	83704508	15	83559253	83618743
MB137	MHC_Class_I	LASP1	PIP4K2B	ENST00000585841_ENST00000619039	frameshift_fusion	SAGEPAQPL	17	38869859	38898519	17	38765689	38784339
MB137	MHC_Class_I	LASP1	PIP4K2B	ENST00000443937_ENST00000619039	frameshift_fusion	GAGEPAQPL	17	38869859	38898519	17	38765689	38784339
MB137	MHC_Class_I	SYNRG	ARHGAP23	ENST00000612223_ENST00000622683	frameshift_fusion	WAQEMGALL	17	37609279	37609496	17	38458102	38512392
MB137	MHC_Class_I	CLPTM1L	SCN8A	ENST00000320895_ENST00000354534	inframe_fusion	AAFHMAARL	5	1334289	1345099	12	51662764	51812864
MB137	MHC_Class_I	ACACA	FBXO47	ENST00000615229_ENST00000378079	frameshift_fusion	FPALNSMAV	17	37358999	37406780	17	38936432	38954933
MB137	MHC_Class_I	DDX52	SRCIN1	ENST00000620209_ENST00000617146	frameshift_fusion	YGLDLLTSI	17	37639454	37643464	17	38530016	38578791
MB137	MHC_Class_I	LASP1	RPL23	ENST00000318008_ENST00000394332	frameshift_fusion	HTVEKMACF	17	38869859	38898519	17	38847865	38850475
MB137	MHC_Class_I	APOLD1	PIP4K2B	ENST00000326765_ENST00000619039	frameshift_fusion	WPSLISSRH	12	12725917	12726096	17	38765689	38770539
MB137	MHC_Class_I	ACACA	FBXO47	ENST00000615229_ENST00000378079	frameshift_fusion	KTGVKNQTL	17	37358999	37406780	17	38936432	38945136
MB278	MHC_Class_I	CNRIP1	HZGJ	ENST00000263655_ENST00000406334	inframe_fusion	ITMPMCSHF	2	68317157	68320051	2	68130149	68217131
MB278	MHC_Class_I	CNRIP1	HZGJ	ENST00000263655_ENST00000614162	inframe_fusion	ITMPGNEASY	2	68317157	68320051	2	68130149	68217131
MB19	MHC_Class_I	DLGAP4	PTPRA	ENST00000339266_ENST00000380393	frameshift_fusion	NLSEEDGFLV	20	36306336	36500611	20	2964272	3039076
MB19	MHC_Class_I	RP3-509I19.11	DACH1	ENST00000624173_ENST00000613252	frameshift_fusion	TVFENYCHV	6	138764257	138773652	13	71437966	71440692
MB146	MHC_Class_I	DR1	FNBP1L	ENST00000370267_ENST00000604705	inframe_fusion	FAKDQFDSL	1	93345888	93354071	1	93499468	93554661
MB146	MHC_Class_I	KLHL29	LMAN2L	ENST00000486442_ENST00000434865	inframe_fusion	FTDPGHPRAM	2	23385217	23642850	2	96705929	96738067
MB146	MHC_Class_I	KLHL29	LMAN2L	ENST00000486442_ENST00000264963	inframe_fusion	YEFTDPGHPRGV	2	23385217	23642850	2	96705929	96738067
MB56	MHC_Class_I	SPSB4	PXYLP1	ENST00000310546_ENST00000514880	frameshift_fusion	YINGLDHAF	3	141051402	141066798	3	141260123	141294906
MB287	MHC_Class_I	ARL17A	KANSL1	ENST00000329240_ENST00000574590	frameshift_fusion	LTWNIEFVSK	17	46570759	46579722	17	46029916	46094701
MB6	MHC_Class_I	OR51S1	TP53I11	ENST00000322101_ENST00000354556	frameshift_fusion	YMPYCLPQRWKL	11	4848669	4849208	11	44885903	44933050
MB281	MHC_Class_I	NBAS	DDX1	ENST00000281513_ENST00000617198	frameshift_fusion	LPEACAEQM	2	15461201	15561330	2	15595145	15631111
MB281	MHC_Class_I	CHD2	IGF1R	ENST00000394196_ENST00000268035	frameshift_fusion	KTITLLQSWR	15	92900320	93025458	15	98899477	98964530
MB243	MHC_Class_I	TAOK1	EZH1	ENST00000261716_ENST00000428826	frameshift_fusion	TAASSVDLR	17	29390600	29502723	17	42700275	42706185
MB243	MHC_Class_I	ADGRA3	GBA3	ENST00000334304_ENST00000508166	frameshift_fusion	VTLRLGCRW	4	22515528	22516054	4	22735981	22819575
MB243	MHC_Class_I	SPSB4	PXYLP1	ENST00000310546_ENST00000514880	frameshift_fusion	HAFPQPLLA	3	141051402	141066798	3	141260123	141294906
MB243	MHC_Class_I	UNC5B	PLA2G12B	ENST00000335350_ENST00000373032	inframe_fusion	EATGKAPMPR	10	71212570	71280045	10	72935170	72942740
MB243	MHC_Class_I	ZNF507	THSD7A	ENST00000311921_ENST00000423059	frameshift_fusion	RSMGPMYGR	19	32345594	32360618	7	11370357	11636961
MB243	MHC_Class_I	URI1	GRIK1	ENST00000574666_ENST00000327783	frameshift_fusion	YSVHGHDDR	19	29923644	29986417	21	29536933	29654863
MB243	MHC_Class_I	GRIK1	URI1	ENST00000327783_ENST00000360605	inframe_fusion	RFMNLIKEK	21	29642826	29940033	19	29985227	30016608
MB243	MHC_Class_I	URI1	GRIK1	ENST00000360605_ENST00000327783	frameshift_fusion	HSVHGHDDR	19	29923644	29986417	21	29536933	29654863
MB243	MHC_Class_I	NOL11	C17orf64	ENST00000581375_ENST00000269127	inframe_fusion	LTHVSVTNV	17	67717833	67743586	17	60425783	60431421
MB243	MHC_Class_I	WDR44	DOCK11	ENST00000254029_ENST00000276204	frameshift_fusion	YPVGFLQHF	X	118346073	118346580	X	118648945	118686163
MB243	MHC_Class_I	NOL11	C17orf64	ENST00000253247_ENST00000269127	inframe_fusion	LVKSQVTNV	17	67717833	67743586	17	60425783	60431421
MB53	MHC_Class_I	ARL17A	KANSL1	ENST00000329240_ENST00000574590	frameshift_fusion	RLMFLTWNI	17	46570759	46579722	17	46029916	46094701
MB53	MHC_Class_I	ROCK1	CYB5A	ENST00000399799_ENST00000299438	inframe_fusion	LLMSKTFII	18	21110818	21111851	18	74250847	74263477
MB206	MHC_Class_I	ARL17A	KANSL1	ENST00000329240_ENST00000574590	frameshift_fusion	IEFVSKQTF	17	46570759	46579722	17	46029916	46094701
MB188	MHC_Class_I	MARCKSL1	PIK3CD	ENST00000329421_ENST00000377346	inframe_fusion	ASPAKANGQLLW	1	32335947	32336379	1	9715541	9729114
MB170	MHC_Class_I	PRTG	RSL24D1	ENST00000389286_ENST00000260443	inframe_fusion	SPSSPVDAM	15	55620179	55742979	15	55180806	55185425
MB5	MHC_Class_II	TMEM244	ARHGAP18	ENST00000368143_ENST00000368149	frameshift_fusion	MALQVRVAPSKSQIW	6	129861156	129861547	6	129576132	129642018
MB286	MHC_Class_II	C15orf57	CASC5	ENST00000358005_ENST00000346991	inframe_fusion	LVGFPFLDKRYRKIV	15	40562772	40565057	15	40654909	40664342
MB286	MHC_Class_II	ADAMTSL3	SH3GL3	ENST00000286744_ENST00000427482	inframe_fusion	QVEQVSQLAVFIEAA	15	83654086	83704508	15	83586983	83618743
MB286	MHC_Class_II	SH3GL3	ADAMTSL3	ENST00000563901_ENST00000286744	inframe_fusion	KTTEYLQPNPELSTT	15	83447228	83588771	15	83704389	84039842
MB286	MHC_Class_II	ADAMTSL3	SH3GL3	ENST00000286744_ENST00000427482	inframe_fusion	GEQFLTYRYDDQLFS	15	83654086	83704508	15	83559253	83618743
MB34	MHC_Class_II	SMN1	SLC38A9	ENST00000351205_ENST00000396865	inframe_fusion	EDSVLFRRGTGQMAN	5	70925030	70925184	5	55625845	55712726
MB34	MHC_Class_II	SPSB4	PXYLP1	ENST00000310546_ENST00000514880	frameshift_fusion	CEVTMRYINGLDHAF	3	141051402	141066798	3	141260123	141294906
MB34	MHC_Class_II	PTPN12	PHTF2	ENST00000248594_ENST00000422959	inframe_fusion	GVMASKVTDAIVWYQ	7	77537275	77611046	7	77840221	77957503
MB34	MHC_Class_II	SPSB4	PXYLP1	ENST00000310546_ENST00000502783	frameshift_fusion	HCEVTMRYINGLDHE	3	141051402	141066798	3	141260123	141294906
MB34	MHC_Class_II	ADRBK2	CECR2	ENST00000324198_ENST00000400585	frameshift_fusion	PAARASKRIVLPEPR	22	25564849	25565153	22	17537103	17558149
MB91	MHC_Class_II	FLOT2	KIAA0195	ENST00000394906_ENST00000314256	frameshift_fusion	HTVGPNEALVVSDPA	17	28897526	28897679	17	75492474	75500090
MB237	MHC_Class_II	XRN1	TFDP2	ENST00000264951_ENST00000489671	frameshift_fusion	KCWFDFHKCRSKRIY	3	142347234	142448062	3	141944428	142101841
MB237	MHC_Class_II	XRN1	TFDP2	ENST00000264951_ENST00000467072	frameshift_fusion	PCTSNGYSDTHSRSY	3	142347234	142448062	3	141944428	142101841
MB224	MHC_Class_II	NAPA	ZNF541	ENST00000597274_ENST00000391901	inframe_fusion	GLFGVFDKIKSRNAH	19	47503423	47515240	19	47520685	47521377
MB224	MHC_Class_II	NAPA	ZNF541	ENST00000263354_ENST00000391901	frameshift_fusion	NWSGCLTRSRVEMPI	19	47503423	47515240	19	47520685	47521377
MB224	MHC_Class_II	RNF165	SETBP1	ENST00000269439_ENST00000282030	frameshift_fusion	YLVLPVFGSVRNRGL	18	46326809	46334335	18	44949881	45068510
MB224	MHC_Class_II	NUP188	TBC1D13	ENST00000372577_ENST00000372648	inframe_fusion	PRRLCPDISFFQRAT	9	128947699	128952846	9	128797055	128810432
MB224	MHC_Class_II	NAPA	ZNF541	ENST00000601208_ENST00000391901	frameshift_fusion	VGLWFDEMSTSCGGV	19	47503423	47515240	19	47520685	47521377
MB71	MHC_Class_II	ARL17A	KANSL1	ENST00000329240_ENST00000574590	frameshift_fusion	FVSKQTFTNRYVLIR	17	46570759	46579722	17	46029916	46094701
MB71	MHC_Class_II	ADAMTSL3	SH3GL3	ENST00000286744_ENST00000427482	inframe_fusion	FLTYRYDDQLFSEKI	15	83654086	83704508	15	83559253	83618743
MB60	MHC_Class_II	PSPC1	ZMYM5	ENST00000338910_ENST00000337963	inframe_fusion	NIRHEVSVNNVTHKL	13	19730239	19783019	13	19823482	19835689
MB90	MHC_Class_II	KANSL1L	ACADL	ENST00000281772_ENST00000233710	inframe_fusion	NGIYRRCSHSGGEER	2	210098086	210171383	2	210187939	210220802
MB18	MHC_Class_II	LCLAT1	ERBB4	ENST00000478015_ENST00000342788	frameshift_fusion	HSILTGTQALCVQER	2	30447236	30568176	2	211375717	212124903
MB18	MHC_Class_II	LCLAT1	ERBB4	ENST00000478015_ENST00000402597	inframe_fusion	TQALMGNLEITSIEH	2	30447236	30568176	2	211375717	212124903
MB18	MHC_Class_II	LCLAT1	ERBB4	ENST00000309052_ENST00000342788	inframe_fusion	RTTGFTFVVDRLREV	2	30447236	30568176	2	211375717	212124903
MB102	MHC_Class_II	SPSB4	PXYLP1	ENST00000310546_ENST00000514880	frameshift_fusion	GPGCAAGLCEPQPAV	3	141051402	141066798	3	141260123	141294906
MB102	MHC_Class_II	SPSB4	PXYLP1	ENST00000310546_ENST00000286353	frameshift_fusion	HCEVTMRYINGLDHA	3	141051402	141066798	3	141260123	141294906
MB239	MHC_Class_II	SPSB4	PXYLP1	ENST00000310546_ENST00000514880	frameshift_fusion	PQPLLAAAGPGCAAG	3	141051402	141066798	3	141260123	141294906
MB239	MHC_Class_II	SPSB4	PXYLP1	ENST00000310546_ENST00000502783	frameshift_fusion	HCEVTMRYINGLDHE	3	141051402	141066798	3	141260123	141294906
MB288	MHC_Class_II	PARD3	CUL2	ENST00000340077_ENST00000374746	inframe_fusion	QQAVTRYRKAIAKVI	10	34814876	34815325	10	35008551	35011964
MB288	MHC_Class_II	PARD3	CUL2	ENST00000340077_ENST00000374748	inframe_fusion	QQAVTRYRKAIAKEM	10	34814876	34815325	10	35008551	35011964
MB288	MHC_Class_II	PARD3	CUL2	ENST00000340077_ENST00000374746	inframe_fusion	QQAVTRYRKAIAKED	10	34814876	34815325	10	35008551	35013800
MB131	MHC_Class_II	R3HCC1	LOXL2	ENST00000265806_ENST00000389131	frameshift_fusion	ATFSEFQLLLTPTSR	8	23287908	23291533	8	23297189	23298947
MB131	MHC_Class_II	R3HCC1	LOXL2	ENST00000522012_ENST00000389131	inframe_fusion	QGTEDLKGPGQSVVI	8	23287908	23291533	8	23297189	23298947
MB235	MHC_Class_II	PSPC1	ZMYM5	ENST00000338910_ENST00000337963	inframe_fusion	NIRHEVSVNNVTHKL	13	19730239	19783019	13	19823482	19835689
MB235	MHC_Class_II	TMEM244	ARHGAP18	ENST00000368143_ENST00000368149	frameshift_fusion	MALQVRVAPSKSQIW	6	129861156	129861547	6	129576132	129642018
MB235	MHC_Class_II	KANSL1L	ACADL	ENST00000281772_ENST00000233710	inframe_fusion	SCSHKCLANGIYRRC	2	210098086	210171383	2	210187939	210220802
MB23	MHC_Class_II	SPSB4	PXYLP1	ENST00000310546_ENST00000514880	frameshift_fusion	LAAAGPGCAAGLCEP	3	141051402	141066798	3	141260123	141294906
MB23	MHC_Class_II	SPSB4	PXYLP1	ENST00000310546_ENST00000502783	frameshift_fusion	HCEVTMRYINGLDHE	3	141051402	141066798	3	141260123	141294906
MB23	MHC_Class_II	DIP2C	PRKG1	ENST00000280886_ENST00000373985	inframe_fusion	HLQDGDHVALVYPPD	10	349331	689666	10	51467723	52298350
MB68	MHC_Class_II	SPSB4	PXYLP1	ENST00000310546_ENST00000514880	frameshift_fusion	RYINGLDHAFPQPLL	3	141051402	141066798	3	141260123	141294906
MB68	MHC_Class_II	SPSB4	PXYLP1	ENST00000310546_ENST00000502783	frameshift_fusion	HCEVTMRYINGLDHE	3	141051402	141066798	3	141260123	141294906
MB136	MHC_Class_II	RAB7A	DCC	ENST00000265062_ENST00000442544	inframe_fusion	QAFQTIARNALKQVY	3	128726122	128807671	18	53530564	53535903
MB136	MHC_Class_II	RAB7A	DCC	ENST00000265062_ENST00000581580	frameshift_fusion	EQAFQTIARNALKQV	3	128726122	128807671	18	53530564	53535903
MB136	MHC_Class_II	GPATCH8	B4GALNT2	ENST00000586037_ENST00000504681	inframe_fusion	PIESMFGSMFLQAVF	17	44474829	44503430	17	49141247	49176840
MB136	MHC_Class_II	GPATCH8	B4GALNT2	ENST00000586037_ENST00000393354	frameshift_fusion	KPIESLEISVAPQDI	17	44474829	44503430	17	49141247	49176840
MB289	MHC_Class_II	SLC23A2	NECAB1	ENST00000338244_ENST00000417640	inframe_fusion	EDEAKHPAFFTLPDY	20	4932455	5010293	8	90917492	90959408
MB241	MHC_Class_II	ADAMTSL3	SH3GL3	ENST00000286744_ENST00000427482	inframe_fusion	YDDQVEQVSQLAVFI	15	83654086	83704508	15	83586983	83618743
MB275	MHC_Class_II	DHX9	METTL9	ENST00000367549_ENST00000358154	inframe_fusion	PIIEVYGRTYPVQVG	1	182839369	182872493	16	21655227	21657473
MB304	MHC_Class_II	WDR43	PLB1	ENST00000407426_ENST00000327757	inframe_fusion	VLTVHASYLSTHGIS	2	28894643	28937994	2	28632036	28643788
MB20	MHC_Class_II	SPSB4	PXYLP1	ENST00000310546_ENST00000514880	frameshift_fusion	QPLLAAAGPGCAAGL	3	141051402	141066798	3	141260123	141294906
MB20	MHC_Class_II	SPSB4	PXYLP1	ENST00000310546_ENST00000502783	frameshift_fusion	HCEVTMRYINGLDHE	3	141051402	141066798	3	141260123	141294906
MB20	MHC_Class_II	DIP2C	PRKG1	ENST00000280886_ENST00000373985	inframe_fusion	HLQDGDHVALVYPPD	10	349331	689666	10	51467723	52298350
MB64	MHC_Class_II	MLLT3	FOCAD	ENST00000380338_ENST00000380249	frameshift_fusion	VFHLHESFPRPKREI	9	20620654	20622543	9	20740236	20995955
MB94	MHC_Class_II	ATXN2	CTDSP2	ENST00000377617_ENST00000398073	inframe_fusion	VVQFKDMDSSYAKRG	12	111552280	111599676	12	57819927	57829596
MB94	MHC_Class_II	LRP1	PIP4K2C	ENST00000243077_ENST00000422156	frameshift_fusion	CGQRRQLHACDAQYV	12	57128499	57194503	12	57597958	57603418
MB232	MHC_Class_II	UHRF1BP1L	GRM8	ENST00000279907_ENST00000339582	inframe_fusion	DFPSGVCIAQSQKIP	12	100072672	100142848	7	126438598	126904683
MB165	MHC_Class_II	LMNB1	ALDH7A1	ENST00000261366_ENST00000409134	frameshift_fusion	DQLLLKRRKAHWWWQ	5	126776623	126777867	5	126541841	126546399
MB250	MHC_Class_II	INHBB	PYGB	ENST00000295228_ENST00000216962	inframe_fusion	LLPYVLEKGSRRKVV	2	120346143	120349238	20	25276646	25298014
MB297	MHC_Class_II	SERGEF	TPH1	ENST00000525422_ENST00000250018	inframe_fusion	LLGKSSLMSRSMIED	11	17878208	18013162	11	18017564	18040788
MB297	MHC_Class_II	SERGEF	TPH1	ENST00000527494_ENST00000250018	inframe_fusion	GLRHAVAATGQHMIE	11	17878208	18013162	11	18017564	18040788
MB297	MHC_Class_II	SERGEF	TPH1	ENST00000265965_ENST00000250018	frameshift_fusion	TEVSCGSEHNLAIID	11	17878208	18013162	11	18017564	18040788
MB37	MHC_Class_II	SPSB4	PXYLP1	ENST00000310546_ENST00000514880	frameshift_fusion	NGLDHAFPQPLLAAA	3	141051402	141066798	3	141260123	141294906
MB139	MHC_Class_II	KANSL1L	ACADL	ENST00000281772_ENST00000233710	inframe_fusion	NGIYRRCSHSGGEER	2	210098086	210171383	2	210187939	210220802
MB230	MHC_Class_II	SAMSN1	AF165138.7	ENST00000285670_ENST00000400562	inframe_fusion	WGVSNLENAKPKKRK	21	14582136	14583402	21	14591930	14616016
MB137	MHC_Class_II	ACACA	FBXO47	ENST00000615229_ENST00000378079	frameshift_fusion	SILRARFPALNSMAV	17	37358999	37406780	17	38936432	38954933
MB137	MHC_Class_II	CLPTM1L	SCN8A	ENST00000320895_ENST00000354534	inframe_fusion	LALTFFVAAFHMAAR	5	1334289	1345099	12	51662764	51812864
MB137	MHC_Class_II	LASP1	RPL23	ENST00000585841_ENST00000394332	frameshift_fusion	RRSLRRTRAKVSAYI	17	38869859	38898519	17	38847865	38850475
MB137	MHC_Class_II	DDX52	SRCIN1	ENST00000620209_ENST00000617146	frameshift_fusion	AAPPCCLRTMRSTRG	17	37639454	37643464	17	38530016	38578791
MB137	MHC_Class_II	SYNRG	ARHGAP23	ENST00000612223_ENST00000622683	frameshift_fusion	CTKVPRTALASLCAT	17	37609279	37609496	17	38458102	38512392
MB137	MHC_Class_II	LASP1	RPL23	ENST00000585841_ENST00000394333	frameshift_fusion	TRRSLRRTRAKVSAS	17	38869859	38898519	17	38847865	38850475
MB137	MHC_Class_II	LASP1	PIP4K2B	ENST00000585841_ENST00000619039	inframe_fusion	RRSLRRTRAKVSANS	17	38869859	38898519	17	38765689	38780604
MB137	MHC_Class_II	LASP1	PIP4K2B	ENST00000585841_ENST00000619039	frameshift_fusion	TRRSLRRTRAKVSAG	17	38869859	38898519	17	38765689	38784339
MB137	MHC_Class_II	LASP1	PIP4K2B	ENST00000318008_ENST00000619039	inframe_fusion	DQISNNSVTRSAPIN	17	38869859	38898519	17	38765689	38780604
MB137	MHC_Class_II	ACACA	FBXO47	ENST00000615229_ENST00000378079	frameshift_fusion	WWSTLMSILRARKCP	17	37358999	37406780	17	38936432	38945136
MB137	MHC_Class_II	ACACA	DDX52	ENST00000615229_ENST00000617633	frameshift_fusion	WWSTLMSILRARNCF	17	37358999	37406780	17	37609778	37639568
MB137	MHC_Class_II	ACACA	DDX52	ENST00000615229_ENST00000620209	frameshift_fusion	STLMSILRARDRVSP	17	37358999	37406780	17	37609778	37639568
MB137	MHC_Class_II	DENND6A	TIPARP	ENST00000311128_ENST00000486483	frameshift_fusion	KRTRILGRFECHERV	3	57666123	57693089	3	156694020	156706770
MB137	MHC_Class_II	LASP1	PIP4K2B	ENST00000443937_ENST00000619039	inframe_fusion	PRPGANSVTRSAPIN	17	38869859	38898519	17	38765689	38780604
MB137	MHC_Class_II	APOLD1	PIP4K2B	ENST00000326765_ENST00000619039	frameshift_fusion	GKVPPRRRCISWPSL	12	12725917	12726096	17	38765689	38770539
MB137	MHC_Class_II	LASP1	RPL23	ENST00000318008_ENST00000394332	frameshift_fusion	VEKMACFFILKIMQE	17	38869859	38898519	17	38847865	38850475
MB19	MHC_Class_II	GMEB2	CDH4	ENST00000266068_ENST00000614565	frameshift_fusion	TVLVTTNLAPHGLQG	20	63619267	63627041	20	61910422	61940617
MB19	MHC_Class_II	DLGAP4	PTPRA	ENST00000339266_ENST00000380393	frameshift_fusion	NLSEEDGFLVHSCSA	20	36306336	36500611	20	2964272	3039076
MB61	MHC_Class_II	SPSB4	PXYLP1	ENST00000310546_ENST00000514880	frameshift_fusion	LAAAGPGCAAGLCEP	3	141051402	141066798	3	141260123	141294906
MB146	MHC_Class_II	KLHL29	LMAN2L	ENST00000486442_ENST00000264963	inframe_fusion	HPRGVGTGSSSLWNL	2	23385217	23642850	2	96705929	96738067
MB146	MHC_Class_II	L3HYPDH	CCDC175	ENST00000247194_ENST00000537690	frameshift_fusion	ATGSVFTGKAVRGEA	14	59475869	59484430	14	59505061	59565275
MB146	MHC_Class_II	DR1	FNBP1L	ENST00000370267_ENST00000604705	inframe_fusion	ELLRQQQELFAKDQF	1	93345888	93354071	1	93499468	93554661
MB287	MHC_Class_II	ARL17A	KANSL1	ENST00000329240_ENST00000574590	frameshift_fusion	FVSKQTFTNRYVLIR	17	46570759	46579722	17	46029916	46094701
MB6	MHC_Class_II	OR51S1	TP53I11	ENST00000322101_ENST00000354556	frameshift_fusion	LPFLLAYMPYCLPQR	11	4848669	4849208	11	44885903	44933050
MB6	MHC_Class_II	MLLT6	MRPL45	ENST00000621332_ENST00000613675	inframe_fusion	TLPSSSASISTTQPV	17	38705542	38717613	17	38298449	38323218
MB281	MHC_Class_II	CHD2	IGF1R	ENST00000394196_ENST00000268035	frameshift_fusion	RKTITLLQSWRTSWG	15	92900320	93025458	15	98899477	98964530
MB281	MHC_Class_II	WNK2	MRRF	ENST00000297954_ENST00000373723	frameshift_fusion	TETWVEVAWCELQIS	9	93184916	93185610	9	122313227	122331343
MB281	MHC_Class_II	WNK2	MRRF	ENST00000297954_ENST00000344641	frameshift_fusion	TETWVEVAWCELQSN	9	93184916	93185610	9	122313227	122331343
MB281	MHC_Class_II	CLPTM1L	FAM49A	ENST00000320895_ENST00000381323	inframe_fusion	DTQMGNLLKVLTREI	5	1341671	1345099	2	16549459	16624019
MB281	MHC_Class_II	NBAS	DDX1	ENST00000281513_ENST00000617198	frameshift_fusion	SVLLPEACAEQMADE	2	15461201	15561330	2	15595145	15631111
MB243	MHC_Class_II	TAOK1	EZH1	ENST00000261716_ENST00000428826	frameshift_fusion	NREHFATIRTASLVR	17	29390600	29502723	17	42700275	42706185
MB243	MHC_Class_II	NOL11	C17orf64	ENST00000253247_ENST00000269127	inframe_fusion	RLLINLYKLVKSQVT	17	67717833	67743586	17	60425783	60431421
MB243	MHC_Class_II	URI1	GRIK1	ENST00000574110_ENST00000327783	inframe_fusion	KEEGRILFMGMMTEY	19	29923644	29986417	21	29536933	29654863
MB243	MHC_Class_II	SPSB4	PXYLP1	ENST00000310546_ENST00000514880	frameshift_fusion	GPGCAAGLCEPQPAV	3	141051402	141066798	3	141260123	141294906
MB243	MHC_Class_II	WDR44	DOCK11	ENST00000254029_ENST00000276204	frameshift_fusion	PEDVHLGGGYPVGFL	X	118346073	118346580	X	118648945	118686163
MB243	MHC_Class_II	URI1	GRIK1	ENST00000360605_ENST00000327783	frameshift_fusion	DRVLSLLFHNPGLIC	19	29923644	29986417	21	29536933	29654863
MB243	MHC_Class_II	NOL11	C17orf64	ENST00000581375_ENST00000269127	inframe_fusion	TCKCLTHVSVTNVSC	17	67717833	67743586	17	60425783	60431421
MB243	MHC_Class_II	ADGRA3	GBA3	ENST00000334304_ENST00000508166	frameshift_fusion	IDSLPLLSFLVTSVT	4	22515528	22516054	4	22735981	22819575
MB243	MHC_Class_II	SPSB4	PXYLP1	ENST00000310546_ENST00000286353	frameshift_fusion	AAGPGCAAGLCEPQP	3	141051402	141066798	3	141260123	141294906
MB243	MHC_Class_II	GRIK1	URI1	ENST00000327783_ENST00000574110	frameshift_fusion	WRLGPRFMNLIKEKV	21	29642826	29940033	19	29985227	30016608
MB243	MHC_Class_II	ADGRA3	GBA3	ENST00000334304_ENST00000511446	frameshift_fusion	VLPPDTLPNRTVTLC	4	22515528	22516054	4	22735981	22819575
MB243	MHC_Class_II	SPSB4	PXYLP1	ENST00000310546_ENST00000502783	frameshift_fusion	HCEVTMRYINGLDHE	3	141051402	141066798	3	141260123	141294906
MB243	MHC_Class_II	UNC5B	PLA2G12B	ENST00000335350_ENST00000373032	inframe_fusion	EGLDEATGKAPMPRP	10	71212570	71280045	10	72935170	72942740
MB243	MHC_Class_II	ZNF507	THSD7A	ENST00000311921_ENST00000423059	frameshift_fusion	HRRIHNSDKPYRSMG	19	32345594	32360618	7	11370357	11636961
MB53	MHC_Class_II	ARL17A	KANSL1	ENST00000329240_ENST00000574590	frameshift_fusion	FVSKQTFTNRYVLIR	17	46570759	46579722	17	46029916	46094701
MB53	MHC_Class_II	ROCK1	CYB5A	ENST00000399799_ENST00000299438	inframe_fusion	SDCLLMSKTFIIGEL	18	21110818	21111851	18	74250847	74263477
MB53	MHC_Class_II	TCF4	ROCK1	ENST00000457482_ENST00000399799	inframe_fusion	GNSLMYYYNGKADGL	18	55321670	55664787	18	20946906	21070613
MB53	MHC_Class_II	TCF4	ROCK1	ENST00000354452_ENST00000399799	inframe_fusion	LPSSDGLDALVYDLD	18	55321670	55664787	18	20946906	21070613
MB53	MHC_Class_II	TCF4	ROCK1	ENST00000354452_ENST00000399799	inframe_fusion	LPSSDGLDALVYDLD	18	55350359	55664787	18	20946906	21070613
MB206	MHC_Class_II	ARL17A	KANSL1	ENST00000329240_ENST00000574590	frameshift_fusion	FVSKQTFTNRYVLIR	17	46570759	46579722	17	46029916	46094701
MB188	MHC_Class_II	MARCKSL1	PIK3CD	ENST00000329421_ENST00000377346	inframe_fusion	SPAKANGQLLWHRAQ	1	32335947	32336379	1	9715541	9729114
MB170	MHC_Class_II	PRTG	RSL24D1	ENST00000389286_ENST00000260443	frameshift_fusion	LSSVISTTPPNLLMR	15	55619847	55742979	15	55180806	55185425
MB170	MHC_Class_II	PRTG	RSL24D1	ENST00000389286_ENST00000260443	inframe_fusion	TTVLISDEDSPSSPV	15	55620179	55742979	15	55180806	55185425
MB70	MHC_Class_II	PRKAR2A	VMO1	ENST00000265563_ENST00000328739	frameshift_fusion	GANGVSRCGVAAAPT	3	48847335	48847846	17	4785285	4785659
MB70	MHC_Class_II	TNIK	RNF145	ENST00000284483_ENST00000274542	frameshift_fusion	LVGNGTYGQVYKVIS	3	171369620	171460408	5	159157409	159194824
