# Supplementary material for: Identification of tumor rejection antigens and the immunologic landscape of medulloblastoma
Source: Genome Med. 2024 Aug 19;16:102. doi: 10.1186/s13073-024-01363-y (PMC11331754; doi:10.1186/s13073-024-01363-y)
Supplement: Supplementary file 5 — Additional file 5: This file includes the correlation of antigen type with overall survival and with progression-free survival. [file 13073_2024_1363_MOESM5_ESM.xlsx]

## Sheet: Table S4_taas_os_pfs
Name	OS	PFS	subgroup
Group 3.TAA_I_Count	0.794369	0.969743	Group 3
Group 3.TAA_II_Count	0.765608	0.972401	Group 3
WNT.TAA_I_Count	0.116622	NA	WNT
WNT.TAA_II_Count	0.105587	NA	WNT
Group 4.TAA_I_Count	0.455328	-0.131293	Group 4
Group 4.TAA_II_Count	0.234424	-0.0354643	Group 4
SHH.TAA_I_Count	0.453436	0.505176	SHH
SHH.TAA_II_Count	0.271416	0.495161	SHH

## Sheet: Table S4_neoantigen_os_pfs
Name	OS	PFS	subgroup
Group 4.Neo_I_SNV_Tx	0.126441	0.64435	Group 4
Group 4.Neo_II_SNV_Tx	0.0993948	0.520581	Group 4
SHH.Neo_I_Fusion_Tx	-0.0347703	0.437486	SHH
SHH.Neo_II_Fusion_Tx	-0.0527709	0.39107	SHH
SHH.Neo_I_SNV_Tx	-0.0987659	0.216915	SHH
Group 4.Neo_II_Fusion_Tx	-0.158445	0.0256234	Group 4
Group 3.Neo_II_SNV_Tx	0.421078	-0.113218	Group 3
SHH.Neo_II_SNV_Tx	-0.343306	-0.136499	SHH
Group 4.Neo_I_Fusion_Tx	-0.203209	-0.212141	Group 4
SHH.Neo_I_Indel_Tx	0.232755	-0.240024	SHH
Group 3.Neo_I_Fusion_Tx	0.00182688	-0.375931	Group 3
Group 3.Neo_II_Fusion_Tx	0.0576389	-0.375931	Group 3
Group 3.Neo_I_SNV_Tx	0.554752	-0.585753	Group 3
SHH.Neo_II_Indel_Tx	0.264849	NA	SHH
Group 3.Neo_I_Indel_Tx	NA	NA	Group 3
Group 3.Neo_II_Indel_Tx	NA	NA	Group 3
Group 4.Neo_I_Indel_Tx	-0.108533	NA	Group 4
Group 4.Neo_II_Indel_Tx	-0.108533	NA	Group 4
WNT.Neo_I_Fusion_Tx	0.0764442	NA	WNT
WNT.Neo_I_SNV_Tx	0.354299	NA	WNT
WNT.Neo_I_Indel_Tx	NA	NA	WNT
WNT.Neo_II_Fusion_Tx	0.0764442	NA	WNT
WNT.Neo_II_SNV_Tx	0.0291461	NA	WNT
WNT.Neo_II_Indel_Tx	NA	NA	WNT
