# Supplementary material for: Identification of tumor rejection antigens and the immunologic landscape of medulloblastoma
Source: Genome Med. 2024 Aug 19;16:102. doi: 10.1186/s13073-024-01363-y (PMC11331754; doi:10.1186/s13073-024-01363-y)
Supplement: Supplementary file 6 — Additional file 6: This file includes the correlation between antigen type and immune cell subsets. [file 13073_2024_1363_MOESM6_ESM.csv]

Immune cell type	Antigen type
	Neo_I_Fusion	Neo_I_SNV	Neo_I_Indel	Neo_II_Fusion	Neo_II_SNV	Neo_II_Indel	TAA_I	TAA_II
CD4_CD25_T_Reg	0.002	0.033	0.03	-0.004	0.032	0.039	0.705	0.756
CD4_CD45RO_Memory	0.042	0.137	-0.001	0.074	0.119	0.027	0.412	0.512
CD8_Cytotoxic_T	0.045	0.144	0.052	0.074	0.149	0.052	0.504	0.432
CD8_CD45RA_Naive_Cytotoxic	0.008	0.1	-0.006	0.058	0.089	0.004	0.522	0.524
Dendritic	-0.075	0.036	-0.025	-0.058	0.006	-0.042	0.265	0.192
CD56_NK	-0.009	0.041	-0.011	0.017	0.022	-0.006	0.743	0.678
CD34	0.013	0.047	0.01	0.014	0.04	0.022	0.712	0.781
CD19_B	-0.004	0.098	0.031	0.033	0.089	0.05	0.666	0.6
CD14_Monocyte	0.019	0.038	0.013	0.042	0.029	0.019	0.657	0.661
CD4_CD45RA_CD25-_Naive_T	0.029	0.093	0.045	0.069	0.111	0.046	0.553	0.487
CD4_T_Helper2	0.023	-0.074	-0.047	0.019	-0.061	-0.054	0.485	0.573
